# Supplementary material for: ITPase deficiency causes a Martsolf-like syndrome with a lethal infantile dilated cardiomyopathy
Source: PLoS Genet. 2019 Mar 11;15(3):e1007605. doi: 10.1371/journal.pgen.1007605 (PMC6428344; doi:10.1371/journal.pgen.1007605)
Supplement: S1 Table — (XLSX) [file pgen.1007605.s001.xlsx]

## Sheet: Sheet1
Table S1
Technical aspects of whole exome sequencing
Sample	Capture kit	Paired end reads	Mean Read Length		Bases	Coverage					Estimated SNP detection sensitivity
		total	forward	Reverse	total	mean	3rd quartile	Median	1st quartile	% >15X	het	hom
4911 V:1	Nimblegen SeqCap EZ Exome V3	32668053	91	66	1366296851	21.3	29	17	9	55	0.851352	0.933676
4911 V:2	Nimblegen SeqCap EZ Exome V3	30393781	91	66	1333960655	20.79	28	17	8	53.3	0.833789	0.924357
4911 VI:3	Agilent SureSelect Whole Exome 50Mb	39542439	101	101	3246072008	63.02	79	50	30	89.1	0.784304	0.802289
5196 III:3	Nimblegen SeqCap EZ Exome V3	25696074	95	95	2797702675	43.61	53	36	23	86.7	0.962345	0.981124
5196 II:1	Nimblegen SeqCap EZ Exome V3	31314474	95	95	3385107692	52.77	63	43	28	90.6	0.973094	0.987502
5196 II:2	Nimblegen SeqCap EZ Exome V3	29784196	95	95	3153186179	49.15	60	40	25	87.8	0.963321	0.981568
