# Supplementary material for: ITPase deficiency causes a Martsolf-like syndrome with a lethal infantile dilated cardiomyopathy
Source: PLoS Genet. 2019 Mar 11;15(3):e1007605. doi: 10.1371/journal.pgen.1007605 (PMC6428344; doi:10.1371/journal.pgen.1007605)
Supplement: S2 Table — (XLSX) [file pgen.1007605.s002.xlsx]

## Sheet: Sheet1
Table S2
Sequencing primers for candidate genes
DGKH_exon12_F	GTAGCGCGACGGCCAGTTTGACAGTTTGCTTAATTGTGTTTC
DGKH_exon12_R	CAGGGCGCAGCGATGACTTTGGCAGGAAAACCACC
EPB41L3_exon3_F	GTAGCGCGACGGCCAGTTGATCCCCTGTTACAGACTAGG
EPB41L3_exon3_R	CAGGGCGCAGCGATGACAAATGGCAAACAGTATTTAGGC
IARS2_exon1_F	GTAGCGCGACGGCCAGTACCCGGAGGTGGCTCAG
IARS2_exon1_R	CAGGGCGCAGCGATGACGCAGACGAATTCCACCAATC
ITPA_exon7_F	GTAGCGCGACGGCCAGTCCTTGCAACTACATTTTGCG
ITPA_exon7_R	CAGGGCGCAGCGATGACATATCCGCATGCCTGCAC
KIAA0368_exon3_F	GTAGCGCGACGGCCAGTAAAGAGCTGAGCCATCCTCC
KIAA0368_exon3_R	CAGGGCGCAGCGATGACCTTTGGACAGGCGTGTTTC
KLF11_exon4_F	GTAGCGCGACGGCCAGTAAATGACATGAATTAACCCCTTG
KLF11_exon4_R	CAGGGCGCAGCGATGACGTGGGAGAGGAATCCATCAG
MAPK8IP2_exon1_F	GTAGCGCGACGGCCAGTCTCTCCTCCAACCAGCGTC
MAPK8IP2_exon1_R	CAGGGCGCAGCGATGACAGATGGAGGGAGTGGGAGC
RAD51C_exon4_F	GTAGCGCGACGGCCAGTAAGGCAAATTTCATTGGACC
RAD51C_exon4_R	CAGGGCGCAGCGATGACCAAAGGTACGGTTGAACAATG
SCAMP4_exon5_F	GTAGCGCGACGGCCAGTGCCCGTTCCTCTCTAGGC
SCAMP4_exon5_R	CAGGGCGCAGCGATGACTAGGAGAGCGCGTACAATCC
SCN1B_exon3_F	GTAGCGCGACGGCCAGTAAGGTGTCTGAGCCCATCTG
SCN1B_exon3_R	CAGGGCGCAGCGATGACCCACTGCCTGCCATCTG
Underlined nucleotides are tags to facilitate sequencing
Sequencing primers for human ITPA
ITPA_exon1_F	GTAGCGCGACGGCCAGTATACGCGCCTTGGGGTC
ITPA_exon1_R	CAGGGCGCAGCGATGACTCTCCATGCCTCCTCCC
ITPA_exon2_F	GTAGCGCGACGGCCAGTCTTTAGGAGATGGGCAGCAG
ITPA_exon2_R	CAGGGCGCAGCGATGACGGTACTCCGGCACTTATCAGG
ITPA_exon3_F	GTAGCGCGACGGCCAGTTTGACCGTATGTCTCTGTTTTG
ITPA_exon3_R	CAGGGCGCAGCGATGACGGGCCGGTCCTAGAAAGC
ITPA_exon4_F	GTAGCGCGACGGCCAGTAGCTAGCTGAGGGCTGGC
ITPA_exon4_R	CAGGGCGCAGCGATGACGCTGTTGATGCTAAGACAGGG
ITPA_exon5_F	GTAGCGCGACGGCCAGTTTTCATTTCCCCTTGGCTG
ITPA_exon5_R	CAGGGCGCAGCGATGACGCTAGAACCTGGGACTCCTG
ITPA_exon6_F	GTAGCGCGACGGCCAGTACCCTTAGTGGGCGTCTTG
ITPA_exon6_R	CAGGGCGCAGCGATGACCACCCTCCCGCAGACTC
ITPA_exon8_F	GTAGCGCGACGGCCAGTTGAGATGAGGTAGGGTTGGG
ITPA_exon8_R	CAGGGCGCAGCGATGACACAAAGGGGAAACCCTGAAG
Underlined nucleotides are tags to facilitate sequencing
Oligonucleotides for CRISPR plasmids
CRISPR_Ms_ITPA_exons2_3_G1_TOP	CACCGGATATACAGAGTCAGGACAC
CRISPR_Ms_ITPA_exons2_3_G1_BOTTOM	AAACGTGTCCTGACTCTGTATATCC
CRISPR_Ms_ITPA_exons2_3_G2_TOP	CACCGGCTGATAAGTGCCTGAGTACC
CRISPR_Ms_ITPA_exons2_3_G2_BOTTOM	AAACGGTACTCAGGCACTTATCAGCC
CRISPR_Ms_ITPA_exon4_G1_TOP	CACCGGAGTACTCACATGTAGGGGCC
CRISPR_Ms_ITPA_exon4_G1_BOTTOM	AAACGGCCCCTACATGTGAGTACTCC
CRISPR_Ms_ITPA_exon4_G2_TOP	CACCGGTGCTTGATCACCTTTACCCC
CRISPR_Ms_ITPA_exon4_G2_BOTTOM	AAACGGGGTAAAGGTGATCAAGCACC
Primers for guide RNA preparation for zygotic injections
CRISPR_Ms_ITPA_exons2_3_G1_RNA_F	TGTAATACGACTCACTATAGGATATACAGAGTCAGGACAC
CRISPR_Ms_ITPA_exons2_3_G1_RNA_F	TGTAATACGACTCACTATAGGCTGATAAGTGCCTGAGTACC
CRISPR_Ms_ITPA_exons2_3_G1_RNA_F	TGTAATACGACTCACTATAGGAGTACTCACATGTAGGGGCC
CRISPR_Ms_ITPA_exons2_3_G1_RNA_F	TGTAATACGACTCACTATAGGTGCTTGATCACCTTTACCCC
Reverse	AAAAGCACCGACTCGGTGCC
Underlined nucleotides add T7 promoter
Sequencing/genotyping primers for mouse Itpa
Ms_ITPA_ex2_3_F	CACCAGCGGTCTCTGAAAGCTGAG
Ms_ITPA_ex2_3_R	TCACCACTGAAGCAGTCTCG
Ms_ITPA_ex4_F	CACCCTGCTTCAGTGGTGACTTGG
Ms_ITPA_ex4_R	GGCTAAGAATCACACCTGGG
Underlined nucleotides are to facilitate cloning into pENTR-D-TOPO
Primers for mtDNA depletion assay
Ms_mtCO1_probe25_F	CAGACCGCAACCTAAACACA
Ms_mtCO1_probe25_R	TTCTGGGTGCCCAAAGAAT
Ms_genomic_GAPDH_probe80_F	GTGTCCGTCGTGGATCTGA
Ms_genomic_GAPDH_probe80_R	CCCAGCTCTCCCCATACATA
primers are compatible with UPL probes (Roche)
Primers for amplification of the mouse mitochondrial genome
L272	GACTAAGTTATACCTCTTAGGGTTGGTAAA
H16283	CTGAATAGAGTATGATTAGAGTTTTGGTTC
Primers for qPCR/ddPCR
Ms_TTN_CTER_probe98_F	CGAGCTGCAAGCTGACAATA
Ms_TTN_CTER_probe98_R	TCGGAGGTCTTCTGGGTAGA
Ms_RYR2_probe40_F	GGCCCTTGTACTGGAAATCA
Ms_RYR2_probe40_R	CTCAATCTGGCTGGAATCCT
Ms_TNNT2_probe17_F	CGACCACCTGAATGAAGACC
Ms_TNNT2_probe17_R	TGCTGCTTGAACTTTTCCTG
primers are compatible with UPL probes (Roche)
